# Supplementary material for: Assessment of the Stability and Nutritional Quality of Hemp Oil and Pumpkin Seed Oil Blends
Source: Foods. 2024 Nov 26;13(23):3813. doi: 10.3390/foods13233813 (PMC11639808; doi:10.3390/foods13233813)
Supplement: Supplementary file 1 [file foods-13-03813-s001.zip]

Archive with 1 entries (1 files):
- foods-3269260-supplementary.pdf
